# Supplementary material for: Theoretical Insight into Antioxidant Mechanism of Caffeic Acid Against Hydroperoxyl Radicals in Aqueous Medium at Different pH-Thermodynamic and Kinetic Aspects
Source: Int J Mol Sci. 2024 Nov 27;25(23):12753. doi: 10.3390/ijms252312753 (PMC11641784; doi:10.3390/ijms252312753)
Supplement: Supplementary file 1 [file ijms-25-12753-s001.zip]

Archive with 1 entries (1 files):
- ijms-3333951-supplementary.pdf
